# Supplementary material for: Limited efficacy of cold and heat therapy as adjunctive treatments for local and functional outcomes of Bothrops atrox snakebite envenomation: A randomized clinical trial
Source: PLoS Negl Trop Dis. 2025 Aug 14;19(8):e0013423. doi: 10.1371/journal.pntd.0013423 (PMC12367189; doi:10.1371/journal.pntd.0013423)
Supplement: S1 Data — (XLSX) [file pntd.0013423.s001.xlsx]

## Sheet: Folha 1 - dados_mailma_final_tr
dados_mailma_final_traduzido
record_id	event_name	study_group	treatment_protocol	sex	residence	age_group	bite_site	time_walked	previous_snakebite	tourniquet	topical_meds	oral_meds	severity	analgesic_type	analgesic_yesno	headache	gum_bleeding	vomiting	nausea	secondary_infection	secondary_infection_d1d3	local_bleeding	clotting_time	prothrombin_time_cat	crp_cat	time_to_care	leukocytes	platelets	hemoglobin	ck_levels	pain_d1	pain_d3	pain_change_d1d3	limb_circumference_diff	edema_extent_d1d3	temp_diff	bite_site_temp	contralateral_temp	whodas_cognition	whodas_mobility	whodas_selfcare	whodas_getting_along	whodas_life_activities	whodas_participation	whodas_total
1	D1	IPG	IPG	Female	Other cities	18 a 30 anos	Foot	No	No	No	No	Yes	Moderate	Dipirona	Yes	No	No	No	Yes	No	No	Yes	Coagulable	Abnormal	Abnormal	24	14510	164700	14.42	63	7	2	-5	3	54	2.5	36.5	34	35	50	0	50	50	50	42.45
1	D3	IPG	IPG	NA	NA	NA	NA	NA	NA	NA	NA	NA	NA	Tramal	Yes	No	No	No	No	No	No	No	Coagulable	Abnormal	Abnormal	NA	5568	221500	13.03	54	7	2	-5	3	54	0.9	36.6	35.7	NA	NA	NA	NA	NA	NA	NA
2	D1	HPG	HPG	Female	Manaus	>60 anos	Ankle	1 a 9	No	No	Yes	Yes	Moderate	NA	No	Yes	No	No	No	No	No	No	Incoagulável	Abnormal	Abnormal	3.78	8411	278900	13.33	129	7	5	-2	2	-15	0.4	36.2	35.8	10	31.25	20	0	16.67	8.33	14.15
2	D3	HPG	HPG	NA	NA	NA	NA	NA	NA	NA	NA	NA	NA	Dipirona	Yes	Yes	No	No	No	No	No	No	Coagulable	Abnormal	Abnormal	NA	7989	265900	13.71	102	7	5	-2	2	-15	0.2	36.5	36.3	NA	NA	NA	NA	NA	NA	NA
3	D1	IPG	IPG	Male	Other cities	31 a 40 anos	Foot	1 a 9	No	No	No	Yes	Moderate	NA	No	Yes	No	No	Yes	No	No	No	Incoagulável	Abnormal	Normal	2.67	9838	200700	15.25	152	4	0	-4	2	-21	3.6	36.4	32.8	0	31.25	20	0	16.67	0	10.38
3	D3	IPG	IPG	NA	NA	NA	NA	NA	NA	NA	NA	NA	NA	NA	No	No	No	No	No	No	No	No	Coagulable	Normal	Normal	NA	10540	168400	15.61	85	4	0	-4	1	-21	7.9	35.1	27.2	NA	NA	NA	NA	NA	NA	NA
4	D1	IPG	NA	Male	Manaus	>60 anos	Foot	1 a 9	No	No	Yes	Yes	Mild	NA	No	No	No	No	No	No	No	Yes	Incoagulável	Abnormal	Normal	2.43	7198	311400	18.2	184	3	5	2	3	-17	1.2	36.1	34.9	0	0	0	0	0	4.17	0.94
4	D3	IPG	NA	NA	NA	NA	NA	NA	NA	NA	NA	NA	NA	Dipirona	Yes	No	No	No	No	No	No	Yes	Coagulable	Normal	Normal	NA	7372	205100	15.58	126	3	5	2	2	-17	3.7	36.7	33	NA	NA	NA	NA	NA	NA	NA
5	D1	HPG	HPG	Male	Manaus	18 a 30 anos	Foot	1 a 9	No	No	No	Yes	Moderate	NA	No	No	No	Yes	No	No	No	No	Incoagulável	Abnormal	Normal	4.57	16440	20800	16.54	105	10	2	-8	1	41	0.6	34.4	33.8	0	6.25	0	16.67	8.33	12.5	7.55
5	D3	HPG	HPG	NA	NA	NA	NA	NA	NA	NA	NA	NA	NA	NA	No	No	No	No	No	No	No	No	Coagulable	Abnormal	Abnormal	NA	14770	187700	14.37	559	10	2	-8	2	41	11.8	36.8	25	NA	NA	NA	NA	NA	NA	NA
6	D1	CG	NA	Male	Other cities	18 a 30 anos	Leg	10 a 29	No	No	Yes	Yes	Moderate	Dipirona	Yes	No	No	No	No	Yes	Yes	No	Coagulable	Abnormal	Normal	2.5	18110	232700	16.72	292	5	5	0	4	-1	0	34.4	34.4	NA	NA	NA	NA	NA	NA	NA
6	D3	CG	NA	NA	NA	NA	NA	NA	NA	NA	NA	NA	NA	NA	No	No	No	No	No	No	Yes	No	Coagulable	Normal	Abnormal	NA	8877	144300	13.35	2374	5	5	0	0	-1	0.4	36.5	36.1	NA	NA	NA	NA	NA	NA	NA
7	D1	CG	NA	Male	Other cities	31 a 40 anos	Foot	10 a 29	No	No	No	Yes	Mild	Dipirona + Tramal	Yes	No	No	No	No	Yes	Yes	No	Coagulable	Abnormal	Abnormal	25.67	16380	148700	17.88	328	9	8	-1	4	34	0.6	36.6	36	60	81.25	50	41.67	66.67	62.5	62.26
7	D3	CG	NA	NA	NA	NA	NA	NA	NA	NA	NA	NA	NA	Morfina	Yes	Yes	No	No	No	No	Yes	No	Coagulable	Abnormal	Abnormal	NA	11280	130400	15.05	228	9	8	-1	2	34	2	36.8	34.8	NA	NA	NA	NA	NA	NA	NA
8	D1	CG	NA	Male	Other cities	18 a 30 anos	Leg	10 a 29	Yes	No	No	Yes	Moderate	NA	No	No	No	No	No	Yes	Yes	Yes	Incoagulável	Normal	Abnormal	31.32	15800	224700	17.05	669	7	0	-7	1	26	0.1	36.2	36.1	5	12.5	0	16.67	0	0	4.72
8	D3	CG	NA	NA	NA	NA	NA	NA	NA	NA	NA	NA	NA	Dipirona	Yes	No	No	No	No	No	Yes	No	Coagulable	Abnormal	Abnormal	NA	7303	116800	11.48	1206	7	0	-7	6	26	1.6	36.8	35.2	NA	NA	NA	NA	NA	NA	NA
9	D1	CG	CG	Male	Manaus	41 a 50 anos	Leg	NA	Yes	No	No	Yes	Moderate	NA	No	No	No	No	No	No	No	No	Incoagulável	Abnormal	Normal	2	8244	211200	15.56	533	3	0	-3	3	-9	3.8	36.2	32.4	0	0	0	0	0	8.33	1.89
9	D3	CG	CG	NA	NA	NA	NA	NA	NA	NA	NA	NA	NA	Dipirona	Yes	No	No	No	No	No	No	No	Coagulable	Abnormal	Abnormal	NA	5538	166800	13.52	529	3	0	-3	4	-9	3.7	36.6	32.9	NA	NA	NA	NA	NA	NA	NA
10	D1	HPG	HPG	Male	Other cities	51 a 60 anos	Foot	1 a 9	Yes	No	No	Yes	Severe	NA	No	No	No	No	No	No	No	No	Incoagulável	Abnormal	Normal	0	5098	160200	16.1	314	5	0	-5	2	-3	0	36.6	36.6	NA	NA	NA	NA	NA	NA	NA
10	D3	HPG	HPG	NA	NA	NA	NA	NA	NA	NA	NA	NA	NA	NA	No	No	No	No	No	No	No	No	Coagulable	Abnormal	Normal	NA	7525	135900	15.87	119	5	0	-5	0	-3	3.5	36.1	32.6	NA	NA	NA	NA	NA	NA	NA
11	D1	IPG	IPG	Male	Other cities	31 a 40 anos	Foot	30 a 59	No	No	Yes	Yes	Mild	Tramal	Yes	No	No	Yes	No	No	No	No	Incoagulável	Abnormal	Normal	6.15	9410	268900	11.96	211	1	0	-1	1	-14	3.6	36	32.4	0	0	0	0	0	0	0
11	D3	IPG	IPG	NA	NA	NA	NA	NA	NA	NA	NA	NA	NA	NA	No	No	No	No	No	No	No	No	Coagulable	Normal	Normal	NA	7640	292500	13.74	134	1	0	-1	0	-14	1.3	35.5	34.2	NA	NA	NA	NA	NA	NA	NA
12	D1	IPG	NA	Female	Other cities	18 a 30 anos	Foot	No	No	Yes	No	Yes	Moderate	Dipirona + Tramal	Yes	Yes	No	No	No	No	No	No	Incoagulável	Abnormal	Normal	2.62	12320	109700	13.5	100	7	6	-1	3	NA	3.6	35.9	32.3	30	6.25	30	58.33	25	0	21.7
12	D3	IPG	NA	NA	NA	NA	NA	NA	NA	NA	NA	NA	NA	NA	No	No	No	No	No	No	No	No	Coagulable	Abnormal	Normal	NA	8922	83800	12.86	50	7	6	-1	NA	NA	NA	NA	NA	NA	NA	NA	NA	NA	NA	NA
13	D1	CG	NA	Male	Manaus	51 a 60 anos	Foot	1 a 9	Yes	No	No	Yes	Moderate	NA	No	No	No	Yes	Yes	Yes	Yes	No	Incoagulável	Abnormal	Normal	NA	22330	168300	13.54	154	3	3	0	2	0	1.6	36.6	35	NA	NA	NA	NA	NA	NA	NA
13	D3	CG	NA	NA	NA	NA	NA	NA	NA	NA	NA	NA	NA	Paracetamol	Yes	Yes	No	No	No	No	Yes	No	Coagulable	Normal	Normal	NA	6037	174200	10.62	33	3	3	0	1.5	0	5.7	36.5	30.8	NA	NA	NA	NA	NA	NA	NA
14	D1	HPG	NA	Male	Other cities	51 a 60 anos	Foot	1 a 9	No	Yes	Yes	Yes	Moderate	NA	No	No	No	No	No	Yes	Yes	No	Incoagulável	Abnormal	Normal	10.6	101190	172800	17.04	128	2	4	2	4	11	1	36.5	35.5	10	37.5	10	16.67	29.17	20.83	21.7
14	D3	HPG	NA	NA	NA	NA	NA	NA	NA	NA	NA	NA	NA	Dipirona	Yes	No	No	No	No	No	Yes	No	Coagulable	Abnormal	Abnormal	NA	6790	140200	12.83	156	2	4	2	7	11	0.1	36.7	36.6	NA	NA	NA	NA	NA	NA	NA
15	D1	IPG	NA	Male	Other cities	>60 anos	Leg	>= 60	No	No	Yes	Yes	Moderate	NA	No	No	No	No	No	Yes	Yes	Yes	Incoagulável	Abnormal	Normal	4.97	8547	158900	13.01	232	8	2	-6	4	14	0.8	36.8	36	NA	NA	NA	NA	NA	NA	NA
15	D3	IPG	NA	NA	NA	NA	NA	NA	NA	NA	NA	NA	NA	Dipirona	Yes	No	No	No	No	No	Yes	No	Coagulable	Abnormal	Normal	NA	6384	71110	9726	688	8	2	-6	5	14	4.8	36.4	31.6	NA	NA	NA	NA	NA	NA	NA
16	D1	IPG	IPG	Female	Manaus	51 a 60 anos	Ankle	1 a 9	No	No	No	Yes	Severe	NA	No	Yes	Yes	Yes	Yes	No	No	No	Incoagulável	Abnormal	Abnormal	6.42	7768	224500	13.61	184	7	0	-7	2	0	4.5	36.8	32.3	0	0	0	16.67	8.33	8.33	5.66
16	D3	IPG	IPG	NA	NA	NA	NA	NA	NA	NA	NA	NA	NA	NA	No	Yes	No	No	No	No	No	No	Coagulable	Abnormal	Abnormal	NA	9964	164800	13.18	229	7	0	-7	4.5	0	0.3	36.4	36.1	NA	NA	NA	NA	NA	NA	NA
17	D1	IPG	IPG	Male	Manaus	31 a 40 anos	Foot	30 a 59	No	No	Yes	Yes	Mild	NA	No	No	No	No	No	No	No	No	Incoagulável	Normal	NA	5.47	12830	272500	14.03	100	10	3	-7	2	-3	0.8	36.7	35.9	0	18.75	0	0	0	0	2.83
17	D3	IPG	IPG	NA	NA	NA	NA	NA	NA	NA	NA	NA	NA	NA	No	No	No	No	No	No	No	No	Coagulable	Abnormal	NA	NA	5883	208500	14.72	89	10	3	-7	1	-3	-0.5	36.3	36.8	NA	NA	NA	NA	NA	NA	NA
18	D1	CG	CG	Male	Other cities	18 a 30 anos	Leg	10 a 29	No	Yes	Yes	Yes	Mild	NA	No	No	No	No	No	No	No	No	Coagulable	Abnormal	Normal	3.35	13520	234500	16.48	583	3	2	-1	5	11	0.4	36.9	36.5	0	6.25	0	0	0	0	0.94
18	D3	CG	CG	NA	NA	NA	NA	NA	NA	NA	NA	NA	NA	NA	No	No	No	No	No	No	No	No	Coagulable	Abnormal	Abnormal	NA	10720	198500	14.43	118	3	2	-1	2	11	-2.2	36.6	38.8	NA	NA	NA	NA	NA	NA	NA
19	D1	CG	CG	Male	Manaus	18 a 30 anos	Hand	10 a 29	No	No	No	Yes	Moderate	NA	No	Yes	No	No	Yes	No	No	No	Coagulable	Abnormal	Normal	3.73	12420	247900	15.32	1030	3	0	-3	2	-3	0.3	36.6	36.3	NA	NA	NA	NA	NA	NA	NA
19	D3	CG	CG	NA	NA	NA	NA	NA	NA	NA	NA	NA	NA	NA	No	No	No	No	No	No	No	No	Coagulable	Abnormal	Normal	NA	7332	256600	15.55	328	3	0	-3	1	-3	0.1	36.2	36.1	NA	NA	NA	NA	NA	NA	NA
20	D1	IPG	IPG	Male	Other cities	18 a 30 anos	Foot	1 a 9	No	No	No	Yes	Moderate	NA	No	No	No	No	No	No	No	No	Coagulable	Abnormal	Normal	1	10990	214800	16.14	165	8	4	-4	2.5	24	0.6	36.8	36.2	0	6.25	0	0	0	8.33	2.83
20	D3	IPG	IPG	NA	NA	NA	NA	NA	NA	NA	NA	NA	NA	Dipirona	Yes	No	No	No	No	No	No	No	Coagulable	Abnormal	Normal	NA	10700	177000	15.78	81	8	4	-4	2	24	2.5	36.7	34.2	NA	NA	NA	NA	NA	NA	NA
21	D1	CG	NA	Female	Manaus	18 a 30 anos	Foot	10 a 29	No	No	No	Yes	Mild	NA	No	Yes	No	No	No	No	No	No	Coagulable	Abnormal	NA	22.93	10890	280100	14.12	94	0	NA	NA	2	NA	-1	35.1	36.1	15	12.5	10	8.33	0	0	6.6
22	D1	HPG	HPG	Male	Other cities	31 a 40 anos	Foot	10 a 29	No	No	No	Yes	Moderate	Tramal	Yes	No	No	Yes	Yes	No	No	No	Incoagulável	Abnormal	NA	1.25	25500	247100	14.98	145	8	5	-3	2	-36	4.7	36.7	32	0	6.25	0	0	4.17	12.5	4.72
22	D3	HPG	HPG	NA	NA	NA	NA	NA	NA	NA	NA	NA	NA	NA	No	No	No	No	No	No	No	No	Coagulable	Abnormal	Normal	NA	10160	167500	11.96	82	8	5	-3	1	-36	1.4	36.4	35	NA	NA	NA	NA	NA	NA	NA
23	D1	HPG	HPG	Male	Other cities	31 a 40 anos	Leg	>= 60	Yes	No	No	Yes	Moderate	NA	No	No	No	No	No	No	No	No	Coagulable	Abnormal	Normal	14.62	12730	288300	17.14	161	2	0	-2	-1	20	-2.5	33.1	35.6	NA	NA	NA	NA	NA	NA	NA
23	D3	HPG	HPG	NA	NA	NA	NA	NA	NA	NA	NA	NA	NA	NA	No	No	No	No	No	No	No	No	Coagulable	Abnormal	Normal	NA	11920	33870	18.04	131	2	0	-2	3	20	1.8	33.4	31.6	NA	NA	NA	NA	NA	NA	NA
24	D1	HPG	NA	Male	Other cities	31 a 40 anos	Foot	10 a 29	No	No	Yes	Yes	Moderate	NA	No	No	No	No	No	Yes	Yes	No	Coagulable	Abnormal	Normal	8.98	11400	248000	14.6	151	5	2	-3	3.6	3	1.5	36.3	34.8	NA	NA	NA	NA	NA	NA	NA
24	D3	HPG	NA	NA	NA	NA	NA	NA	NA	NA	NA	NA	NA	NA	No	No	No	No	No	No	Yes	No	Coagulable	Abnormal	Abnormal	NA	8160	224000	12.4	63	5	2	-3	3	3	5	36.4	31.4	NA	NA	NA	NA	NA	NA	NA
25	D1	HPG	HPG	Male	Manaus	41 a 50 anos	Foot	NA	No	No	Yes	Yes	Moderate	Dipirona	Yes	No	No	No	No	No	No	No	Incoagulável	Abnormal	Normal	NA	12310	251600	15.84	203	7	0	-7	3	-7	0.5	36.7	36.2	0	12.5	0	0	0	4.17	2.83
25	D3	HPG	HPG	NA	NA	NA	NA	NA	NA	NA	NA	NA	NA	NA	No	No	No	No	No	No	No	No	Coagulable	Abnormal	Normal	NA	11110	244000	15.63	62	7	0	-7	2	-7	2.1	36.4	34.3	NA	NA	NA	NA	NA	NA	NA
26	D1	IPG	IPG	Female	Other cities	41 a 50 anos	Foot	No	No	Yes	No	Yes	Moderate	Dipirona	Yes	Yes	No	Yes	Yes	No	No	No	Incoagulável	Abnormal	Normal	12.25	13500	176000	12.5	210	9	2	-7	2	-11	1.5	36.6	35.1	NA	NA	NA	NA	NA	NA	NA
26	D3	IPG	IPG	NA	NA	NA	NA	NA	NA	NA	NA	NA	NA	Dipirona	Yes	No	No	No	No	No	No	No	Coagulable	Normal	Normal	NA	6745	188900	12	102	9	2	-7	2	-11	2.4	36.2	33.8	NA	NA	NA	NA	NA	NA	NA
27	D1	HPG	HPG	Male	Other cities	18 a 30 anos	Foot	10 a 29	No	No	No	Yes	Moderate	Tramal	Yes	No	No	No	No	No	No	No	Incoagulável	Abnormal	Normal	5.5	12080	195600	15.92	270	6	3	-3	3	1	0.4	35.4	35	0	0	0	0	0	0	0
27	D3	HPG	HPG	NA	NA	NA	NA	NA	NA	NA	NA	NA	NA	NA	No	No	No	No	No	No	No	No	Coagulable	Abnormal	Normal	NA	9441	153700	13.97	709	6	3	-3	2	1	0.7	36.5	35.8	NA	NA	NA	NA	NA	NA	NA
28	D1	HPG	HPG	Male	Other cities	41 a 50 anos	Foot	30 a 59	No	Yes	Yes	Yes	Severe	Paracetamol	Yes	No	No	No	No	No	No	No	Coagulable	Abnormal	Abnormal	14.13	12550	181200	16.44	327	5	7	2	2	-7	0.2	36.7	36.5	NA	NA	NA	NA	NA	NA	NA
28	D3	HPG	HPG	NA	NA	NA	NA	NA	NA	NA	NA	NA	NA	Paracetamol	Yes	No	No	No	No	No	No	No	Coagulable	Normal	Abnormal	NA	7815	143800	15.82	50	5	7	2	2	-7	4.3	36.5	32.2	NA	NA	NA	NA	NA	NA	NA
29	D1	CG	CG	Male	Other cities	>60 anos	Foot	1 a 9	No	No	No	Yes	Moderate	Dipirona	Yes	No	No	No	No	No	No	No	Coagulable	Normal	NA	11.63	9065	187400	10.6	103	6	3	-3	4	-12	7.4	34.2	26.8	15	18.75	0	0	16.67	4.17	10.38
29	D3	CG	CG	NA	NA	NA	NA	NA	NA	NA	NA	NA	NA	Dipirona	Yes	No	No	No	No	No	No	No	Coagulable	Normal	Normal	NA	6457	336100	10.57	53	6	3	-3	3	-12	1.2	36.5	35.3	NA	NA	NA	NA	NA	NA	NA
30	D1	CG	CG	Male	Other cities	>60 anos	Foot	30 a 59	No	No	Yes	Yes	Moderate	Dipirona	Yes	No	No	No	No	No	No	No	Incoagulável	Abnormal	Abnormal	3.83	13320	227300	15.04	83	5	0	-5	4	18	2.9	35.1	32.2	0	0	0	0	0	0	0
30	D3	CG	CG	NA	NA	NA	NA	NA	NA	NA	NA	NA	NA	NA	No	No	No	No	No	No	No	No	Coagulable	Abnormal	NA	NA	5717	162800	12.27	35	5	0	-5	3	18	3.2	36.5	33.3	NA	NA	NA	NA	NA	NA	NA
31	D1	IPG	IPG	Male	Other cities	51 a 60 anos	Foot	10 a 29	No	No	No	Yes	Moderate	Dipirona	Yes	Yes	Yes	Yes	Yes	No	No	No	Incoagulável	Abnormal	Normal	2.75	16970	155200	16.67	204	5	1	-4	1	-5	0.4	33.2	32.8	0	0	0	0	0	0	0
31	D3	IPG	IPG	NA	NA	NA	NA	NA	NA	NA	NA	NA	NA	NA	No	No	No	No	No	No	No	No	Coagulable	Normal	Abnormal	NA	4136	111200	14.29	87	5	1	-4	1	-5	0.4	36.6	36.2	NA	NA	NA	NA	NA	NA	NA
32	D1	IPG	NA	Male	Manaus	41 a 50 anos	Hand	1 a 9	No	No	No	Yes	Moderate	Tramal	Yes	No	No	No	Yes	Yes	Yes	No	Coagulable	Abnormal	Normal	NA	5411	211500	14.63	256	7	4	-3	6	-4	0.5	36.2	35.7	NA	NA	NA	NA	NA	NA	NA
32	D3	IPG	NA	NA	NA	NA	NA	NA	NA	NA	NA	NA	NA	Dipirona	Yes	Yes	No	No	No	No	Yes	No	Coagulable	Abnormal	Abnormal	NA	6037	159300	13.91	NA	7	4	-3	8	-4	3.2	37.4	34.2	NA	NA	NA	NA	NA	NA	NA
33	D1	CG	CG	Male	Manaus	41 a 50 anos	Foot	30 a 59	No	No	No	Yes	Moderate	Dipirona + Tramal	Yes	No	No	No	No	No	No	Yes	Coagulable	Abnormal	Abnormal	10.9	9720	240000	14.1	115	10	10	0	2.5	21	0.3	36.8	36.5	NA	NA	NA	NA	NA	NA	NA
33	D3	CG	CG	NA	NA	NA	NA	NA	NA	NA	NA	NA	NA	Dipirona	Yes	Yes	No	No	No	No	No	Yes	Coagulable	Abnormal	Abnormal	NA	18540	30840	13.78	67	10	10	0	5	21	1.3	36.7	35.4	NA	NA	NA	NA	NA	NA	NA
34	D1	HPG	HPG	Male	Other cities	18 a 30 anos	Foot	1 a 9	No	Yes	Yes	Yes	Moderate	Dipirona	Yes	Yes	No	No	No	No	No	No	Incoagulável	Abnormal	Normal	3.62	10860	246200	17.18	281	9	4	-5	4	1	0.7	36.6	35.9	NA	NA	NA	NA	NA	NA	NA
34	D3	HPG	HPG	NA	NA	NA	NA	NA	NA	NA	NA	NA	NA	NA	No	No	No	No	No	No	No	No	Coagulable	Abnormal	Normal	NA	9799	185100	15.08	125	9	4	-5	5	1	0.1	36.5	36.4	NA	NA	NA	NA	NA	NA	NA
35	D1	IPG	NA	Male	Other cities	31 a 40 anos	Foot	1 a 9	No	No	No	Yes	Severe	NA	No	No	No	No	No	No	No	No	Incoagulável	Abnormal	Abnormal	6.67	15200	217100	16.03	278	7	4	-3	4	-36	0.1	36.8	36.7	NA	NA	NA	NA	NA	NA	NA
35	D3	IPG	NA	NA	NA	NA	NA	NA	NA	NA	NA	NA	NA	NA	No	No	No	No	No	No	No	No	Coagulable	Normal	Abnormal	NA	15720	217800	15.63	132	7	4	-3	3	-36	1.5	37	35.5	NA	NA	NA	NA	NA	NA	NA
36	D1	HPG	HPG	Male	Manaus	18 a 30 anos	Foot	>= 60	No	Yes	No	Yes	Mild	Tramal	Yes	No	No	No	No	No	No	No	Coagulable	Normal	Abnormal	12.05	13100	186000	15.2	448	8	1	-7	2	-66	4.3	36.6	32.3	35	0	0	8.33	0	29.17	14.15
36	D3	HPG	HPG	NA	NA	NA	NA	NA	NA	NA	NA	NA	NA	NA	No	No	No	No	No	No	No	No	Coagulable	Normal	Abnormal	NA	7240	151000	15.5	173	8	1	-7	1	-66	0.9	36.6	35.7	NA	NA	NA	NA	NA	NA	NA
37	D1	HPG	NA	Male	Manaus	41 a 50 anos	Hand	NA	No	No	No	Yes	Moderate	Dipirona	Yes	No	No	No	No	Yes	Yes	No	Incoagulável	Normal	Normal	NA	12620	277000	14.26	82	5	0	-5	1	2	7.4	33.2	25.8	NA	NA	NA	NA	NA	NA	NA
37	D3	HPG	NA	NA	NA	NA	NA	NA	NA	NA	NA	NA	NA	Dipirona	Yes	No	No	No	No	No	Yes	No	Coagulable	Abnormal	Normal	NA	9497	235800	14.17	28	5	0	-5	1	2	4.5	36.6	32.1	NA	NA	NA	NA	NA	NA	NA
38	D1	IPG	IPG	Male	Other cities	18 a 30 anos	Hand	>= 60	No	No	No	Yes	Moderate	NA	No	No	No	No	No	No	No	No	Coagulable	Abnormal	Abnormal	20.67	28810	265500	18.77	5658	2	2	0	3	-43	1.2	36.3	35.1	0	0	0	0	0	0	0
38	D3	IPG	IPG	NA	NA	NA	NA	NA	NA	NA	NA	NA	NA	NA	No	No	No	No	No	No	No	No	Coagulable	Normal	Abnormal	NA	14800	242000	15.5	1223	2	2	0	5.2	-43	1.1	36.9	35.8	NA	NA	NA	NA	NA	NA	NA
39	D1	CG	NA	Male	Other cities	31 a 40 anos	Foot	10 a 29	No	No	No	Yes	Severe	Dipirona	Yes	No	No	No	No	Yes	Yes	No	Incoagulável	Abnormal	Abnormal	12.42	14000	236000	13	302	8	6	-2	3	8	0.8	37.1	36.3	NA	NA	NA	NA	NA	NA	NA
39	D3	CG	NA	NA	NA	NA	NA	NA	NA	NA	NA	NA	NA	Dipirona	Yes	Yes	No	No	Yes	No	Yes	No	Coagulable	Abnormal	Abnormal	NA	7606	155000	9239	118	8	6	-2	3	8	1	37	36	NA	NA	NA	NA	NA	NA	NA
40	D1	HPG	HPG	Male	Other cities	31 a 40 anos	Leg	30 a 59	No	No	No	Yes	Moderate	Dipirona	Yes	No	No	No	No	No	No	No	Coagulable	Abnormal	Abnormal	6.72	15480	148700	16.23	744	5	9	4	0.5	37	0.3	36.8	36.5	0	0	0	0	0	0	0
40	D3	HPG	HPG	NA	NA	NA	NA	NA	NA	NA	NA	NA	NA	NA	No	No	No	No	No	No	No	No	Coagulable	Abnormal	Abnormal	NA	7545	105300	14.36	143	5	9	4	2.5	37	0.7	36.9	36.2	NA	NA	NA	NA	NA	NA	NA
41	D1	IPG	NA	Male	Other cities	41 a 50 anos	Foot	NA	No	No	No	Yes	Severe	Dipirona	Yes	Yes	Yes	No	No	No	No	Yes	Incoagulável	Abnormal	NA	10	16070	227300	15.06	297	7	6	-1	4	-26	9.6	36.7	27.1	NA	NA	NA	NA	NA	NA	NA
41	D3	IPG	NA	NA	NA	NA	NA	NA	NA	NA	NA	NA	NA	Dipirona	Yes	Yes	No	No	No	No	No	No	Coagulable	Normal	NA	NA	8500	165000	12.3	322	7	6	-1	3	-26	2.6	36.5	33.9	NA	NA	NA	NA	NA	NA	NA
42	D1	CG	NA	Male	Other cities	18 a 30 anos	Foot	10 a 29	No	No	No	Yes	Moderate	Dipirona	Yes	No	No	No	No	Yes	Yes	No	Coagulable	Normal	Abnormal	0.83	10040	239900	16.01	213	2	5	3	9	-7	0.2	36.7	36.5	NA	NA	NA	NA	NA	NA	NA
42	D3	CG	NA	NA	NA	NA	NA	NA	NA	NA	NA	NA	NA	NA	No	No	No	No	No	No	Yes	No	Coagulable	Abnormal	Normal	NA	7962	175800	13.89	686	2	5	3	5	-7	0.4	36.8	36.4	NA	NA	NA	NA	NA	NA	NA
43	D1	CG	CG	Male	Manaus	31 a 40 anos	Hand	No	No	No	Yes	Yes	Moderate	Tramal	Yes	No	No	No	No	No	No	Yes	Coagulable	Normal	Normal	2.38	5234	230400	1736	204	5	4	-1	2	3	4.5	36.5	32	10	12.5	10	0	20.83	12.5	12.26
43	D3	CG	CG	NA	NA	NA	NA	NA	NA	NA	NA	NA	NA	NA	No	No	No	No	No	No	No	No	Coagulable	Abnormal	Abnormal	NA	7763	181400	15.81	99	5	4	-1	2.5	3	3.3	36.8	33.5	NA	NA	NA	NA	NA	NA	NA
44	D1	IPG	IPG	Male	Other cities	41 a 50 anos	Foot	30 a 59	No	Yes	Yes	Yes	Mild	NA	No	Yes	No	No	No	No	No	No	Incoagulável	Abnormal	Abnormal	1	16090	254000	16.82	58	3	4	1	3	-2	1.3	35.6	34.3	0	0	0	0	0	0	0
44	D3	IPG	IPG	NA	NA	NA	NA	NA	NA	NA	NA	NA	NA	NA	No	Yes	No	No	No	No	No	No	Incoagulável	Abnormal	Normal	NA	9297	267600	16.2	38	3	4	1	3	-2	1.5	36.6	35.1	NA	NA	NA	NA	NA	NA	NA
45	D1	CG	CG	Male	Other cities	>60 anos	Leg	1 a 9	No	No	No	Yes	Severe	Dipirona	Yes	No	No	No	No	No	No	Yes	Incoagulável	Abnormal	NA	3.27	15340	143400	15.72	933	8	5	-3	7	13	0.7	36.6	35.9	0	0	0	0	0	0	0
45	D3	CG	CG	NA	NA	NA	NA	NA	NA	NA	NA	NA	NA	NA	No	No	No	No	No	No	No	No	Coagulable	Abnormal	Abnormal	NA	6059	77490	9942	3398	8	5	-3	9	13	1.4	36.6	35.2	NA	NA	NA	NA	NA	NA	NA
46	D1	IPG	IPG	Male	Other cities	51 a 60 anos	Foot	1 a 9	No	Yes	No	Yes	Severe	Dipirona	Yes	No	No	Yes	Yes	No	No	No	Incoagulável	Abnormal	Normal	9.25	16220	188600	14.61	1481	2	0	-2	2	-29	0.3	36.4	36.1	0	0	0	0	8.33	0	1.89
46	D3	IPG	IPG	NA	NA	NA	NA	NA	NA	NA	NA	NA	NA	Dipirona	Yes	No	No	No	No	No	No	No	Incoagulável	Abnormal	Normal	NA	12920	155800	11.47	874	2	0	-2	0	-29	6.5	32.6	26.1	NA	NA	NA	NA	NA	NA	NA
47	D1	CG	CG	Male	Other cities	51 a 60 anos	Foot	1 a 9	No	No	Yes	Yes	Moderate	NA	No	No	No	No	No	No	No	No	Incoagulável	Abnormal	Normal	28.85	15350	170100	15.71	309	10	5	-5	1.5	-17	0.3	36.4	36.1	0	0	0	0	0	0	0
47	D3	CG	CG	NA	NA	NA	NA	NA	NA	NA	NA	NA	NA	NA	No	No	No	No	No	No	No	No	Coagulable	Abnormal	Abnormal	NA	8979	146300	12.82	121	10	5	-5	1	-17	0.6	36.8	36.2	NA	NA	NA	NA	NA	NA	NA
48	D1	CG	NA	Male	Manaus	>60 anos	Hand	1 a 9	No	No	No	Yes	Mild	Dipirona + Tramal	Yes	Yes	No	No	Yes	Yes	Yes	No	Incoagulável	Abnormal	NA	1.42	9060	263300	15.85	219	4	2	-2	2	-16	10	36	26	NA	NA	NA	NA	NA	NA	NA
48	D3	CG	NA	NA	NA	NA	NA	NA	NA	NA	NA	NA	NA	NA	No	No	No	No	No	No	Yes	No	Coagulable	Abnormal	Normal	NA	14700	233500	14.9	216	4	2	-2	0.5	-16	1.4	34	32.6	NA	NA	NA	NA	NA	NA	NA
49	D1	CG	CG	Male	Other cities	51 a 60 anos	Foot	10 a 29	No	No	Yes	Yes	Severe	Dipirona	Yes	Yes	No	No	No	No	No	No	Incoagulável	Abnormal	Abnormal	9.67	15210	189100	16.8	344	0	3	3	5	-34	0.8	36.2	35.4	NA	NA	NA	NA	NA	NA	NA
49	D3	CG	CG	NA	NA	NA	NA	NA	NA	NA	NA	NA	NA	Dipirona	Yes	No	No	No	No	No	No	No	Coagulable	NA	Normal	NA	8608	152800	15.55	398	0	3	3	1	-34	0.6	36.1	35.5	NA	NA	NA	NA	NA	NA	NA
50	D1	IPG	IPG	Male	Other cities	41 a 50 anos	Foot	10 a 29	No	No	No	Yes	Moderate	NA	No	Yes	No	No	Yes	No	No	Yes	Incoagulável	Abnormal	Normal	13.82	8355	256300	15.06	94	0	4	4	2	1	-0.8	34.2	35	25	25	0	0	0	4.17	9.43
50	D3	IPG	IPG	NA	NA	NA	NA	NA	NA	NA	NA	NA	NA	NA	No	No	No	No	No	No	No	No	Coagulable	Normal	Normal	NA	8360	271500	15.52	93	0	4	4	2.5	1	1.4	34.8	33.4	NA	NA	NA	NA	NA	NA	NA
51	D1	HPG	HPG	Male	Other cities	18 a 30 anos	Foot	1 a 9	No	Yes	Yes	Yes	Severe	NA	No	Yes	No	No	No	No	No	No	Incoagulável	Abnormal	Normal	1.55	7156	194400	15.22	1146	3	1	-2	1	-3	0.4	36.2	35.8	NA	NA	NA	NA	NA	NA	NA
51	D3	HPG	HPG	NA	NA	NA	NA	NA	NA	NA	NA	NA	NA	NA	No	No	No	No	No	No	No	No	Incoagulável	Abnormal	Normal	NA	4392	150000	13.49	261	3	1	-2	1	-3	0	36.6	36.6	NA	NA	NA	NA	NA	NA	NA
52	D1	HPG	NA	Male	Other cities	31 a 40 anos	Leg	10 a 29	No	No	Yes	Yes	Moderate	Dipirona	Yes	No	No	No	No	No	No	No	Incoagulável	Abnormal	Abnormal	4.12	8258	268600	16.71	169	5	8	3	3	21	2.8	36.5	33.7	NA	NA	NA	NA	NA	NA	NA
52	D3	HPG	NA	NA	NA	NA	NA	NA	NA	NA	NA	NA	NA	NA	No	No	No	No	No	No	No	No	Coagulable	Abnormal	Abnormal	NA	9793	216600	15.73	57	5	8	3	-5	21	0.8	36.7	35.9	NA	NA	NA	NA	NA	NA	NA
53	D1	CG	CG	Male	Other cities	51 a 60 anos	Leg	>= 60	No	No	No	Yes	Moderate	Dipirona	Yes	No	No	No	Yes	No	No	No	Coagulable	Abnormal	Normal	5.65	13020	62500	17.08	131	8	0	-8	2	2	1.3	36.6	35.3	0	0	0	0	0	0	0
53	D3	CG	CG	NA	NA	NA	NA	NA	NA	NA	NA	NA	NA	NA	No	No	No	No	No	No	No	No	Coagulable	Abnormal	Normal	NA	253000	303500	15.98	37	8	0	-8	2	2	0.3	36.6	36.3	NA	NA	NA	NA	NA	NA	NA
54	D1	CG	CG	Male	Manaus	>60 anos	Hand	>= 60	No	Yes	No	Yes	Moderate	Dipirona	Yes	No	No	No	No	No	No	No	Incoagulável	Abnormal	Normal	2.77	5986	737100	12.59	210	3	0	-3	3.5	-8	0.1	35.5	35.4	0	0	0	0	0	0	0
54	D3	CG	CG	NA	NA	NA	NA	NA	NA	NA	NA	NA	NA	NA	No	No	No	No	No	No	No	No	Coagulable	Abnormal	Normal	NA	4689	135500	11.97	104	3	0	-3	0.8	-8	0.1	36.2	36.1	NA	NA	NA	NA	NA	NA	NA
55	D1	IPG	NA	Male	Other cities	51 a 60 anos	Leg	10 a 29	No	No	Yes	Yes	Severe	Dipirona	Yes	No	No	No	No	Yes	Yes	No	Coagulable	Abnormal	NA	NA	21200	166600	18.58	4702	5	5	0	5.5	33	1.7	36.6	34.9	0	0	0	8.33	0	0	0.94
55	D3	IPG	NA	NA	NA	NA	NA	NA	NA	NA	NA	NA	NA	Dipirona	Yes	No	No	No	No	No	Yes	No	Coagulable	Abnormal	Abnormal	NA	8858	82090	10.69	6924	5	5	0	10	33	0.5	37	36.5	NA	NA	NA	NA	NA	NA	NA
56	D1	HPG	HPG	Male	Other cities	41 a 50 anos	Foot	1 a 9	No	Yes	Yes	Yes	Moderate	NA	No	No	No	No	No	No	No	No	Incoagulável	Abnormal	Normal	3.9	7473	185600	16.78	226	8	0	-8	2	-45	0.3	36.3	36	0	0	0	0	0	0	0
56	D3	HPG	HPG	NA	NA	NA	NA	NA	NA	NA	NA	NA	NA	NA	No	No	No	No	No	No	No	No	Coagulable	Abnormal	Normal	NA	4409	147200	15.87	120	8	0	-8	0	-45	0	36.3	36.3	NA	NA	NA	NA	NA	NA	NA
57	D1	HPG	NA	Female	Other cities	>60 anos	Hand	10 a 29	No	No	Yes	Yes	Moderate	NA	No	No	No	No	No	Yes	Yes	No	Incoagulável	Abnormal	Normal	5.85	9532	245300	15.12	72	8	2	-6	4	14	0.2	36.8	36.6	NA	NA	NA	NA	NA	NA	NA
57	D3	HPG	NA	NA	NA	NA	NA	NA	NA	NA	NA	NA	NA	NA	No	No	No	No	No	No	Yes	No	Coagulable	Abnormal	Abnormal	NA	12500	48000	13	167	8	2	-6	3	14	0.6	36.9	36.3	NA	NA	NA	NA	NA	NA	NA
58	D1	IPG	NA	Male	Other cities	41 a 50 anos	Hand	10 a 29	No	Yes	No	Yes	Moderate	Dipirona	Yes	No	No	No	No	Yes	Yes	No	Incoagulável	Abnormal	Normal	1.85	15340	192300	15.99	140	4	2	-2	3	33	10	36.6	26.6	NA	NA	NA	NA	NA	NA	NA
58	D3	IPG	NA	NA	NA	NA	NA	NA	NA	NA	NA	NA	NA	Tramal	Yes	Yes	No	No	No	No	Yes	No	Incoagulável	Abnormal	Normal	NA	9699	124600	14.23	NA	4	2	-2	2	33	0.9	37	36.1	NA	NA	NA	NA	NA	NA	NA
59	D1	CG	CG	Male	Other cities	31 a 40 anos	Hand	10 a 29	No	No	Yes	Yes	Moderate	Dipirona	Yes	No	No	No	Yes	No	No	No	Incoagulável	Abnormal	Normal	2.15	16030	158300	14135	302	8	3	-5	4	-5	0.2	37	36.8	0	0	0	0	0	0	0
59	D3	CG	CG	NA	NA	NA	NA	NA	NA	NA	NA	NA	NA	NA	No	No	No	No	No	No	No	No	Coagulable	Abnormal	Normal	NA	9465	134600	13.43	68	8	3	-5	2	-5	0.2	36.6	36.4	NA	NA	NA	NA	NA	NA	NA
60	D1	IPG	NA	Male	Other cities	41 a 50 anos	Hand	1 a 9	No	No	No	Yes	Moderate	Tramal	Yes	No	No	No	No	Yes	Yes	No	Coagulable	Abnormal	Abnormal	4.17	12540	167800	14.68	179	6	4	-2	2	-1	8.6	36.6	28	NA	NA	NA	NA	NA	NA	NA
60	D3	IPG	NA	NA	NA	NA	NA	NA	NA	NA	NA	NA	NA	NA	No	No	No	No	No	No	Yes	No	Coagulable	Abnormal	Abnormal	NA	94.08	168800	14.18	91	6	4	-2	1	-1	0.7	36.9	36.2	NA	NA	NA	NA	NA	NA	NA
61	D1	CG	CG	Male	Manaus	31 a 40 anos	Foot	10 a 29	No	No	No	Yes	Mild	Dipirona	Yes	No	No	No	No	No	No	No	Coagulable	Abnormal	Normal	NA	7707	197700	14.92	148	8	4	-4	2	0	1.6	35.5	33.9	20	12.5	0	0	16.67	0	9.43
61	D3	CG	CG	NA	NA	NA	NA	NA	NA	NA	NA	NA	NA	NA	No	No	No	No	No	No	No	No	Coagulable	Normal	Abnormal	NA	7773	196500	13.83	92	8	4	-4	1	0	2.5	36.1	33.6	NA	NA	NA	NA	NA	NA	NA
62	D1	CG	CG	Male	Manaus	>60 anos	Foot	1 a 9	No	No	Yes	Yes	Moderate	Dipirona	Yes	Yes	No	No	No	No	No	No	Incoagulável	Abnormal	Normal	NA	8912	214700	14.19	204	6	0	-6	1.5	-25	2.3	36.6	34.3	0	0	0	0	0	0	0
62	D3	CG	CG	NA	NA	NA	NA	NA	NA	NA	NA	NA	NA	NA	No	No	No	No	No	No	No	No	Coagulable	Abnormal	Normal	NA	5736	174700	13.58	74	6	0	-6	0	-25	2.1	35.6	33.5	NA	NA	NA	NA	NA	NA	NA
63	D1	HPG	NA	Male	Manaus	18 a 30 anos	Foot	10 a 29	No	No	Yes	Yes	Severe	Dipirona	Yes	No	No	No	No	Yes	Yes	No	Incoagulável	Abnormal	Abnormal	1.83	13870	216000	17.63	171	8	8	0	3	-17	10.4	36.8	26.4	0	0	0	0	0	0	0
63	D3	HPG	NA	NA	NA	NA	NA	NA	NA	NA	NA	NA	NA	NA	No	No	No	No	No	No	Yes	No	Coagulable	Abnormal	Abnormal	NA	12980	145900	14.34	58	8	8	0	2	-17	0.4	36.5	36.1	NA	NA	NA	NA	NA	NA	NA
64	D1	HPG	HPG	Female	Manaus	31 a 40 anos	Foot	10 a 29	No	No	Yes	Yes	Moderate	Dipirona + Tramal	Yes	Yes	No	No	No	No	No	No	Incoagulável	Abnormal	Normal	2.68	11590	228900	13.77	397	10	3	-7	-1.5	12	0	36.3	36.3	0	6.25	0	0	0	0	0.94
64	D3	HPG	HPG	NA	NA	NA	NA	NA	NA	NA	NA	NA	NA	NA	No	No	No	No	No	No	No	No	Coagulable	Normal	Normal	NA	10080	224300	12.96	105	10	3	-7	-1.5	12	2.6	36.6	34	NA	NA	NA	NA	NA	NA	NA
65	D1	HPG	HPG	Male	Manaus	18 a 30 anos	Foot	1 a 9	No	No	No	Yes	Moderate	Tramal	Yes	No	No	No	No	No	No	No	Incoagulável	Abnormal	Normal	NA	20600	260800	15.11	139	8	5	-3	2	14	2.9	36.6	33.7	0	12.5	0	8.33	0	0	2.83
65	D3	HPG	HPG	NA	NA	NA	NA	NA	NA	NA	NA	NA	NA	Tramal	Yes	No	No	No	No	No	No	No	Coagulable	Abnormal	Normal	NA	9929	187700	12.66	852	8	5	-3	2	14	9.8	37.1	27.3	NA	NA	NA	NA	NA	NA	NA
66	D1	CG	CG	Male	Other cities	>60 anos	Foot	1 a 9	Yes	No	No	Yes	Mild	NA	No	Yes	Yes	Yes	Yes	No	No	No	Coagulable	Abnormal	Normal	4.08	6410	239000	13.4	79	5	0	-5	0.5	-15	0	36.2	36.2	0	18.75	0	0	0	0	2.83
66	D3	CG	CG	NA	NA	NA	NA	NA	NA	NA	NA	NA	NA	NA	No	No	No	No	No	No	No	No	Coagulable	Normal	Normal	NA	6190	223100	13.25	63	5	0	-5	0	-15	1.4	34.6	33.2	NA	NA	NA	NA	NA	NA	NA
67	D1	CG	NA	Male	Other cities	31 a 40 anos	Foot	10 a 29	No	Yes	No	Yes	Severe	NA	No	No	Yes	No	No	Yes	Yes	No	Incoagulável	Abnormal	Normal	NA	15960	134700	15.87	313	10	5	-5	2	10	0.4	36.7	36.3	0	0	0	0	0	0	0
67	D3	CG	NA	NA	NA	NA	NA	NA	NA	NA	NA	NA	NA	NA	No	No	No	No	No	No	Yes	No	Coagulable	Normal	Abnormal	NA	11440	148000	15.49	78	10	5	-5	1.5	10	3.2	36.7	33.5	NA	NA	NA	NA	NA	NA	NA
68	D1	CG	CG	Male	Other cities	41 a 50 anos	Foot	1 a 9	No	Yes	No	Yes	Severe	NA	No	Yes	No	No	Yes	No	No	No	Incoagulável	Abnormal	Normal	3.22	16730	21600	16.13	939	7	6	-1	3	3	0.7	36.7	36	NA	NA	NA	NA	NA	NA	NA
68	D3	CG	CG	NA	NA	NA	NA	NA	NA	NA	NA	NA	NA	NA	No	No	No	No	No	No	No	No	Coagulable	Normal	Normal	NA	7748	142600	15.13	556	7	6	-1	1	3	1.5	36.2	34.7	NA	NA	NA	NA	NA	NA	NA
69	D1	IPG	IPG	Male	Manaus	18 a 30 anos	Foot	10 a 29	Yes	No	No	Yes	Mild	Dipirona	Yes	No	No	No	No	No	No	No	Coagulable	Abnormal	Abnormal	1.08	10880	200300	15.85	212	10	0	-10	1	-6	3.5	36.2	32.7	NA	NA	NA	NA	NA	NA	NA
69	D3	IPG	IPG	NA	NA	NA	NA	NA	NA	NA	NA	NA	NA	NA	No	No	No	No	No	No	No	No	Coagulable	Abnormal	Abnormal	NA	9980	189000	16.9	643	10	0	-10	0.8	-6	4.2	36.5	32.3	NA	NA	NA	NA	NA	NA	NA
70	D1	CG	CG	Male	Other cities	51 a 60 anos	Foot	>= 60	No	Yes	No	Yes	Mild	Dipirona	Yes	No	No	No	No	No	No	No	Coagulable	Normal	Abnormal	1.7	7539	209100	13.87	170	5	0	-5	0.5	-3	0.8	36.7	35.9	5	0	0	8.33	0	12.5	4.72
70	D3	CG	CG	NA	NA	NA	NA	NA	NA	NA	NA	NA	NA	NA	No	No	No	No	No	No	No	No	Coagulable	Normal	Normal	NA	10910	226100	14.49	63	5	0	-5	0	-3	4.4	36.6	32.2	NA	NA	NA	NA	NA	NA	NA
71	D1	IPG	IPG	Male	Manaus	31 a 40 anos	Hand	1 a 9	No	No	No	Yes	Mild	Tramal	Yes	No	No	No	No	No	No	No	Coagulable	Normal	Normal	0.78	5800	302700	15.68	429	10	1	-9	3	-9	1	36.8	35.8	0	0	0	0	0	0	0
71	D3	IPG	IPG	NA	NA	NA	NA	NA	NA	NA	NA	NA	NA	Ibuprofeno	Yes	No	No	No	No	No	No	No	Coagulable	Abnormal	Normal	NA	5063	258000	14.59	204	10	1	-9	2	-9	2.6	36.7	34.1	NA	NA	NA	NA	NA	NA	NA
72	D1	IPG	IPG	Male	Other cities	>60 anos	Hand	10 a 29	No	Yes	No	Yes	Severe	Dipirona	Yes	Yes	No	No	No	No	No	No	Incoagulável	Abnormal	Abnormal	1.53	4083	163200	12.63	273	10	3	-7	2	-18	2.2	34.2	32	15	18.75	10	8.33	29.17	25	19.81
72	D3	IPG	IPG	NA	NA	NA	NA	NA	NA	NA	NA	NA	NA	NA	No	No	No	No	No	No	No	No	Coagulable	Abnormal	Abnormal	NA	7000	157200	12.25	111	10	3	-7	1.5	-18	3.2	34.5	31.3	NA	NA	NA	NA	NA	NA	NA
73	D1	HPG	HPG	Male	Other cities	18 a 30 anos	Foot	10 a 29	No	No	No	Yes	Moderate	Tramal	Yes	No	No	No	No	No	No	No	Incoagulável	Abnormal	Normal	1.7	7870	200000	14.4	195	8	2	-6	2	3	2.3	36.6	34.3	15	18.75	0	0	16.67	4.17	10.38
73	D3	HPG	HPG	NA	NA	NA	NA	NA	NA	NA	NA	NA	NA	NA	No	No	No	No	No	No	No	No	Coagulable	Abnormal	NA	NA	60	6915	14.44	71	8	2	-6	1	3	0.8	36.7	35.9	NA	NA	NA	NA	NA	NA	NA
74	D1	IPG	IPG	Male	Other cities	41 a 50 anos	Foot	10 a 29	No	No	No	Yes	Mild	Dipirona	Yes	Yes	No	No	No	No	No	No	Coagulable	Abnormal	Normal	1.22	9522	185700	13.21	197	10	0	-10	3	-3	8.4	36.1	27.7	0	0	0	0	0	0	0
74	D3	IPG	IPG	NA	NA	NA	NA	NA	NA	NA	NA	NA	NA	NA	No	No	No	No	No	No	No	No	Coagulable	Normal	NA	NA	8121	212600	12.77	119	10	0	-10	2	-3	0.9	36.1	35.2	NA	NA	NA	NA	NA	NA	NA
75	D1	HPG	HPG	Male	Manaus	18 a 30 anos	Leg	1 a 9	No	No	No	Yes	Moderate	NA	No	No	No	No	No	No	No	No	Coagulable	Normal	Abnormal	0.67	6767	200400	15.23	293	5	4	-1	2	20	2.1	36.2	34.1	NA	NA	NA	NA	NA	NA	NA
75	D3	HPG	HPG	NA	NA	NA	NA	NA	NA	NA	NA	NA	NA	Dipirona	Yes	No	No	No	No	No	No	No	Coagulable	Abnormal	Abnormal	NA	6591	178000	14.31	89	5	4	-1	2	20	0.4	36.7	36.3	NA	NA	NA	NA	NA	NA	NA
76	D1	IPG	IPG	Male	Manaus	51 a 60 anos	Foot	1 a 9	No	No	No	Yes	Mild	NA	No	Yes	No	No	Yes	No	No	No	Coagulable	Abnormal	Normal	0	8448	174500	16.13	192	8	4	-4	1.5	0	3.1	35.5	32.4	0	0	0	0	0	0	0
76	D3	IPG	IPG	NA	NA	NA	NA	NA	NA	NA	NA	NA	NA	Dipirona	Yes	No	No	No	No	No	No	No	Coagulable	Abnormal	Normal	NA	7185	161200	15.95	94	8	4	-4	4	0	1.7	31.7	30	NA	NA	NA	NA	NA	NA	NA
77	D1	IPG	IPG	Male	Other cities	31 a 40 anos	Foot	1 a 9	Yes	No	No	Yes	Moderate	Dipirona	Yes	Yes	Yes	Yes	No	No	No	No	Incoagulável	Abnormal	Abnormal	3.12	8740	263000	16.03	155	2	0	-2	4	1	-2.8	33.7	36.5	NA	NA	NA	NA	NA	NA	NA
77	D3	IPG	IPG	NA	NA	NA	NA	NA	NA	NA	NA	NA	NA	Tramal	Yes	No	No	No	No	No	No	No	Coagulable	Normal	Abnormal	NA	8595	217700	14.85	81	2	0	-2	3	1	1.5	36.5	35	NA	NA	NA	NA	NA	NA	NA
78	D1	HPG	NA	Male	Other cities	41 a 50 anos	Foot	>= 60	No	No	Yes	Yes	Moderate	NA	No	No	No	No	No	No	No	No	Incoagulável	Abnormal	Normal	17.85	11640	318700	14.3	67	4	NA	NA	1	NA	0.2	36.7	36.5	0	0	0	0	0	0	0
79	D1	CG	CG	Male	Other cities	31 a 40 anos	Foot	1 a 9	No	No	Yes	Yes	Mild	Dipirona	Yes	No	No	No	No	No	No	No	Incoagulável	Abnormal	Normal	1.83	87.36	217000	14.56	621	9	3	-6	2	-4	0.5	36.3	35.8	0	0	0	0	0	0	0
79	D3	CG	CG	NA	NA	NA	NA	NA	NA	NA	NA	NA	NA	Dipirona	Yes	No	No	No	No	No	No	No	Coagulable	Abnormal	NA	NA	8923	146700	13.31	103	9	3	-6	0.5	-4	0.6	36.4	35.8	NA	NA	NA	NA	NA	NA	NA
80	D1	CG	CG	Male	Other cities	>60 anos	Hand	1 a 9	Yes	No	Yes	Yes	Moderate	NA	No	No	No	No	No	No	No	No	Incoagulável	Abnormal	Normal	12.32	88.78	195900	13.05	500	7	3	-4	0.6	-2	3.1	35.5	32.4	0	0	0	0	0	0	0
80	D3	CG	CG	NA	NA	NA	NA	NA	NA	NA	NA	NA	NA	Dipirona	Yes	No	No	No	No	No	No	No	Coagulable	Abnormal	Abnormal	NA	7012	198400	12.69	215	7	3	-4	0.5	-2	0.2	36.2	36	NA	NA	NA	NA	NA	NA	NA
81	D1	HPG	HPG	Male	Other cities	41 a 50 anos	Leg	1 a 9	No	No	Yes	Yes	Mild	Dipirona	Yes	No	No	No	No	No	No	No	Incoagulável	Abnormal	Normal	1.35	14850	245400	15.06	110	6	10	4	1	21	1.7	34.2	32.5	60	62.5	0	41.67	45.83	62.5	50
81	D3	HPG	HPG	NA	NA	NA	NA	NA	NA	NA	NA	NA	NA	Dipirona + Tramal	Yes	No	No	No	No	No	No	No	Coagulable	Abnormal	Abnormal	NA	9712	219000	12.65	107	6	10	4	4	21	1.1	36.8	35.7	NA	NA	NA	NA	NA	NA	NA
82	D1	CG	NA	Male	Other cities	>60 anos	Foot	>= 60	Yes	Yes	Yes	Yes	Moderate	Dipirona + Tramal	Yes	No	No	No	No	No	No	No	Incoagulável	Abnormal	Normal	8.5	9588	190800	17.4	80	8	NA	NA	2	NA	0.9	35.1	34.2	0	0	0	0	16.67	12.5	6.6
83	D1	IPG	IPG	Male	Manaus	>60 anos	Foot	10 a 29	Yes	No	No	Yes	Moderate	Dipirona	Yes	No	No	No	No	No	No	No	Incoagulável	Abnormal	Normal	3.93	7.47	332000	13.7	114	6	0	-6	3	-6	0.7	36.8	36.1	0	12.5	0	16.67	4.17	8.33	6.6
83	D3	IPG	IPG	NA	NA	NA	NA	NA	NA	NA	NA	NA	NA	NA	No	No	No	No	No	No	No	No	Coagulable	Abnormal	Normal	NA	8916	284900	12.26	31	6	0	-6	1	-6	0.5	36.7	36.2	NA	NA	NA	NA	NA	NA	NA
84	D1	CG	NA	Male	Other cities	>60 anos	Hand	No	No	No	Yes	Yes	Severe	Dipirona + Tramal	Yes	No	No	No	No	Yes	Yes	Yes	Coagulable	Normal	Normal	1.58	61.02	194000	17.59	240	8	5	-3	1	3	0.5	36.2	35.7	0	0	0	0	0	0	0
84	D3	CG	NA	NA	NA	NA	NA	NA	NA	NA	NA	NA	NA	NA	No	No	No	No	No	No	Yes	No	Coagulable	Abnormal	Normal	NA	6944	171800	14.11	115	8	5	-3	5	3	-0.2	36.2	36.4	NA	NA	NA	NA	NA	NA	NA
85	D1	IPG	IPG	Female	Other cities	51 a 60 anos	Leg	1 a 9	No	Yes	No	Yes	Severe	Dipirona	Yes	Yes	Yes	No	No	No	No	No	Coagulable	Abnormal	Normal	5.08	20840	206600	14.36	71	5	0	-5	2	7	1.3	36.5	35.2	60	62.5	0	0	29.17	50	38.68
85	D3	IPG	IPG	NA	NA	NA	NA	NA	NA	NA	NA	NA	NA	NA	No	No	No	No	No	No	No	No	Coagulable	Normal	Abnormal	NA	10900	182000	11.7	21	5	0	-5	2	7	4.1	36.9	32.8	NA	NA	NA	NA	NA	NA	NA
86	D1	HPG	NA	Male	Other cities	>60 anos	Hand	10 a 29	No	Yes	No	Yes	Moderate	Dipirona	Yes	Yes	No	No	Yes	No	No	Yes	Incoagulável	Normal	NA	1.95	12320	170000	13.48	89	9	NA	NA	1	NA	0.1	36.8	36.7	25	33.33	66.67	50	20	20	41.03
87	D1	CG	CG	Male	Manaus	31 a 40 anos	Foot	30 a 59	No	No	Yes	Yes	Moderate	Dipirona + Tramal	Yes	Yes	No	No	No	No	No	No	Incoagulável	Abnormal	Abnormal	1.47	12310	188100	16.06	94	4	8	4	3	28	0.3	36.5	36.2	NA	NA	NA	NA	NA	NA	NA
87	D3	CG	CG	NA	NA	NA	NA	NA	NA	NA	NA	NA	NA	NA	No	No	No	No	No	No	No	No	Coagulable	Normal	Normal	NA	10200	152500	16.04	413	4	8	4	2	28	1.1	36.5	35.4	NA	NA	NA	NA	NA	NA	NA
88	D1	HPG	HPG	Male	Other cities	51 a 60 anos	Leg	10 a 29	Yes	No	Yes	Yes	Moderate	NA	No	Yes	Yes	No	No	No	No	No	Incoagulável	Abnormal	Normal	16.32	16870	245000	16.73	94	5	4	-1	3	5	0	36.6	36.6	NA	NA	NA	NA	NA	NA	NA
88	D3	HPG	HPG	NA	NA	NA	NA	NA	NA	NA	NA	NA	NA	Paracetamol	Yes	No	No	No	No	No	No	No	Coagulable	Abnormal	Abnormal	NA	10990	179600	13.79	32	5	4	-1	3	5	0.5	36.4	35.9	NA	NA	NA	NA	NA	NA	NA
89	D1	HPG	HPG	Male	Manaus	18 a 30 anos	Foot	30 a 59	No	No	No	Yes	Severe	Tramal	Yes	Yes	Yes	No	No	No	No	Yes	Incoagulável	Abnormal	Normal	4.5	6750	95500	16	315	3	3	0	2.5	-13	0.4	36.4	36	NA	NA	NA	NA	NA	NA	NA
89	D3	HPG	HPG	NA	NA	NA	NA	NA	NA	NA	NA	NA	NA	Dipirona	Yes	No	No	No	No	No	No	No	Coagulable	Normal	Abnormal	NA	5340	96970	14.4	942	3	3	0	2.8	-13	1.4	36.6	35.2	NA	NA	NA	NA	NA	NA	NA
90	D1	HPG	HPG	Female	Other cities	31 a 40 anos	Foot	10 a 29	No	No	No	Yes	Moderate	Dipirona + Tramal	Yes	Yes	No	No	Yes	No	No	No	Incoagulável	Abnormal	Normal	NA	13770	227100	14.13	106	5	0	-5	2	-20	0.5	36.8	36.3	NA	NA	NA	NA	NA	NA	NA
90	D3	HPG	HPG	NA	NA	NA	NA	NA	NA	NA	NA	NA	NA	Dipirona	Yes	Yes	No	No	No	No	No	No	Coagulable	Abnormal	Abnormal	NA	206000	170000	41.9	11	5	0	-5	2	-20	5	37.1	32.1	NA	NA	NA	NA	NA	NA	NA
91	D1	CG	NA	Female	Other cities	18 a 30 anos	Foot	No	Yes	No	No	Yes	Mild	NA	No	No	No	No	No	No	No	No	Coagulable	NA	NA	7	NA	NA	NA	NA	5	NA	NA	5	NA	0.3	36.5	36.2	NA	NA	NA	NA	NA	NA	NA
92	D1	HPG	NA	Male	Other cities	41 a 50 anos	Foot	10 a 29	No	No	Yes	Yes	Mild	Dipirona	Yes	No	No	No	No	No	No	No	Coagulable	Normal	NA	7.5	6537	219300	14.89	194	4	NA	NA	1	NA	0.2	36.5	36.3	0	6.25	0	0	4.17	12.5	4.72
93	D1	HPG	NA	Male	Other cities	31 a 40 anos	Leg	30 a 59	No	No	No	Yes	Severe	Dipirona + Tramal	Yes	No	No	No	No	No	No	No	Coagulable	Abnormal	Abnormal	8.5	25080	274600	18.7	448	10	8	-2	7	NA	0.1	36.6	36.5	0	0	0	0	0	0	0
93	D3	HPG	NA	NA	NA	NA	NA	NA	NA	NA	NA	NA	NA	NA	No	No	No	No	No	No	No	No	Coagulable	Abnormal	Abnormal	NA	22050	134200	16.3	2725	10	8	-2	NA	NA	NA	NA	NA	NA	NA	NA	NA	NA	NA	NA
94	D1	IPG	IPG	Male	Other cities	51 a 60 anos	Foot	1 a 9	No	No	No	Yes	Moderate	NA	No	No	No	No	No	No	No	No	Incoagulável	Normal	Normal	1.73	8448	314000	14.81	685	9	0	-9	3	-1	2.5	34.6	32.1	0	0	0	0	0	0	0
94	D3	IPG	IPG	NA	NA	NA	NA	NA	NA	NA	NA	NA	NA	NA	No	No	No	No	No	No	No	No	Coagulable	Normal	Normal	NA	5178	241800	13.07	145	9	0	-9	1	-1	1.8	36.5	34.7	NA	NA	NA	NA	NA	NA	NA
